# Supplementary material for: Inference of Gene Flow between Species from Genomic Data When the Mode, Direction, and Lineages are Misspecified
Source: Mol Biol Evol. 2025 Jun 27;42(6):msaf121. doi: 10.1093/molbev/msaf121 (PMC12203007; doi:10.1093/molbev/msaf121)
Supplement: msaf121_Supplementary_Data [file msaf121_supplementary_data.zip]

Archive with 5 entries (5 files):
- article2.cls
- geneflow-wrongmodel2-SI.aux
- geneflow-wrongmodel2.bib
- natbib.bst
- Thawornwattana-2025MBE-SI.pdf
