# Supplementary material for: Inference of Gene Flow between Species from Genomic Data When the Mode, Direction, and Lineages are Misspecified
Source: Mol Biol Evol. 2025 Jun 27;42(6):msaf121. doi: 10.1093/molbev/msaf121 (PMC12203007; doi:10.1093/molbev/msaf121)
Supplement: msaf121_Supplementary_Data [file msaf121_supplementary_data.zip › geneflow-wrongmodel2-SI.aux]

\relax 
\providecommand\hyper@newdestlabel[2]{}
\providecommand\HyField@AuxAddToFields[1]{}
\providecommand\HyField@AuxAddToCoFields[2]{}
\citation{Yang2022}
\citation{Jiao2020}
\citation{Costa2017}
\citation{Costa2021}
\citation{Notohara1990}
\@writefile{toc}{\contentsline {section}{Supplemental Information \\\textbf  {Inference of continuous gene flow between species under misspecified models} \\ Thawornwattana, Y., Flouri, T., Mallet, J., and Yang Z.}{Page 1}{section*.1}\protected@file@percent }
\@writefile{toc}{\contentsline {section}{SI text: Coalescent time distributions under the MSC-I and MSC-M models for two species}{Page 1}{section*.2}\protected@file@percent }
\@writefile{toc}{\contentsline {subsection}{Density of coalescent time under the MSC-I model of figure \ref {fig:2s-trees}\textbf  {a}}{Page 1}{section*.3}\protected@file@percent }
\newlabel{eq:ft-msci}{{S1}{Page 1}{Density of coalescent time under the MSC-I model of figure \ref {fig:2s-trees}\textbf {a}}{equation.1}{}}
\newlabel{eq:ft-msci}{{S2}{Page 1}{Density of coalescent time under the MSC-I model of figure \ref {fig:2s-trees}\textbf {a}}{equation.2}{}}
\newlabel{eq:ft-msci}{{S3}{Page 1}{Density of coalescent time under the MSC-I model of figure \ref {fig:2s-trees}\textbf {a}}{equation.3}{}}
\@writefile{toc}{\contentsline {subsection}{Density of coalescent time between two sequences under the MSC-M models (IM, IIM and SC) of figure \ref {fig:2s-trees}\textbf  {b}-\textbf  {d}}{Page 1}{section*.4}\protected@file@percent }
\citation{Herbots1997}
\citation{Wilkinson-Herbots2008}
\citation{Hobolth2011}
\citation{Jiao2020}
\newlabel{eq:qmat}{{S4}{Page 2}{Density of coalescent time between two sequences under the MSC-M models (IM, IIM and SC) of figure \ref {fig:2s-trees}\textbf {b}-\textbf {d}}{equation.4}{}}
\newlabel{eq:Pt}{{S5}{Page 2}{Density of coalescent time between two sequences under the MSC-M models (IM, IIM and SC) of figure \ref {fig:2s-trees}\textbf {b}-\textbf {d}}{equation.5}{}}
\newlabel{eq:ft-iim-ab}{{S8}{Page 2}{Density of coalescent time between two sequences under the MSC-M models (IM, IIM and SC) of figure \ref {fig:2s-trees}\textbf {b}-\textbf {d}}{equation.8}{}}
\newlabel{eq:ft-iim-aa}{{S9}{Page 2}{Density of coalescent time between two sequences under the MSC-M models (IM, IIM and SC) of figure \ref {fig:2s-trees}\textbf {b}-\textbf {d}}{equation.9}{}}
\bibstyle{natbib}
\bibdata{geneflow-wrongmodel2}
\bibcite{Costa2017}{{1}{2017}{{Costa and Wilkinson-Herbots}}{{Costa and Wilkinson-Herbots}}}
\newlabel{eq:ft-iim-bb}{{S10}{Page 3}{Density of coalescent time between two sequences under the MSC-M models (IM, IIM and SC) of figure \ref {fig:2s-trees}\textbf {b}-\textbf {d}}{equation.10}{}}
\newlabel{eq:ft-sc-ab}{{S11}{Page 3}{Density of coalescent time between two sequences under the MSC-M models (IM, IIM and SC) of figure \ref {fig:2s-trees}\textbf {b}-\textbf {d}}{equation.11}{}}
\newlabel{eq:ft-sc-aa}{{S12}{Page 3}{Density of coalescent time between two sequences under the MSC-M models (IM, IIM and SC) of figure \ref {fig:2s-trees}\textbf {b}-\textbf {d}}{equation.12}{}}
\newlabel{eq:ft-sc-bb}{{S13}{Page 3}{Density of coalescent time between two sequences under the MSC-M models (IM, IIM and SC) of figure \ref {fig:2s-trees}\textbf {b}-\textbf {d}}{equation.13}{}}
\bibcite{Costa2021}{{2}{2021}{{Costa and Wilkinson-Herbots}}{{Costa and Wilkinson-Herbots}}}
\bibcite{Herbots1997}{{3}{1997}{{Herbots}}{{Herbots}}}
\bibcite{Hobolth2011}{{4}{2011}{{Hobolth {\em  et~al.}}}{{Hobolth, Andersen, and Mailund}}}
\bibcite{Ji2023}{{5}{2023}{{Ji {\em  et~al.}}}{{Ji, Jackson, Leach{\'e}, and Yang}}}
\bibcite{Jiao2020}{{6}{2020}{{Jiao {\em  et~al.}}}{{Jiao, Flouri, Rannala, and Yang}}}
\bibcite{Notohara1990}{{7}{1990}{{Notohara}}{{Notohara}}}
\bibcite{Wilkinson-Herbots2008}{{8}{2008}{{Wilkinson-Herbots}}{{Wilkinson-Herbots}}}
\bibcite{Yang2022}{{9}{2022}{{Yang and Flouri}}{{Yang and Flouri}}}
\citation{Ji2023}
\citation{Ji2023}
\@writefile{lof}{\contentsline {figure}{\numberline {S1}{\ignorespaces {\color  {red}{[kl-$f_{ab}(t)$]}} Distributions of the coalescent time $t_{ab}$ between a sequence from $A$ and a sequence from $B$ under models of figure \ref {fig:2s-trees}. The true distribution under the MSC-I model of figure \ref {fig:2s-trees}\textbf  {a} for different values of introgression probability $\varphi $ is shown in solid curve, while the best-fitting distributions under the MSC-M models (IM, IIM, SC) of figure \ref {fig:2s-trees}\textbf  {b}--\textbf  {d}), calculated by minimizing the KL divergence from the true MSC-I model (eq.~\ref {eq:DKL}) under the constraint $\theta _A = \theta _R$, are shown as dashed curves (see fig.~\ref {fig:kl-est}). }}{Page 5}{figure.caption.6}\protected@file@percent }
\providecommand*\caption@xref[2]{\@setref\relax\@undefined{#1}}
\newlabel{fig:kl-ft-ab}{{S1}{Page 5}{\red {[kl-$f_{ab}(t)$]} Distributions of the coalescent time $t_{ab}$ between a sequence from $A$ and a sequence from $B$ under models of figure \ref {fig:2s-trees}. The true distribution under the MSC-I model of figure \ref {fig:2s-trees}\textbf {a} for different values of introgression probability $\varphi $ is shown in solid curve, while the best-fitting distributions under the MSC-M models (IM, IIM, SC) of figure \ref {fig:2s-trees}\textbf {b}--\textbf {d}), calculated by minimizing the KL divergence from the true MSC-I model (eq.~\ref {eq:DKL}) under the constraint $\theta _A = \theta _R$, are shown as dashed curves (see fig.~\ref {fig:kl-est})}{figure.caption.6}{}}
\@writefile{lof}{\contentsline {figure}{\numberline {S2}{\ignorespaces {\color  {red}{[kl-vs-$\varphi $]}} KL divergence (eq.~\ref {eq:DKL}) for the IM, IIM and SC in figure \ref {fig:2s-trees}\textbf  {b}--\textbf  {d}. Lower values indicate a better fit. Parameter estimates are in figure \ref {fig:kl-est}. }}{Page 5}{figure.caption.7}\protected@file@percent }
\newlabel{fig:kl-vs-phi}{{S2}{Page 5}{\red {[kl-vs-$\varphi $]} KL divergence (eq.~\ref {eq:DKL}) for the IM, IIM and SC in figure \ref {fig:2s-trees}\textbf {b}--\textbf {d}. Lower values indicate a better fit. Parameter estimates are in figure \ref {fig:kl-est}}{figure.caption.7}{}}
\@writefile{lof}{\contentsline {figure}{\numberline {S3}{\ignorespaces {\color  {red}{[2s-ft-$n$]}} Distributions of coalescent times between two sequences ($t_{aa}$, $t_{ab}$ and $t_{bb}$) under the true MSC-I model (fig.~\ref {fig:2s-trees}\textbf  {a}) with different numbers of sites per locus ($n$) and under the MSC-M models (IM, IIM, SC; fig.~\ref {fig:2s-trees}\textbf  {b}-\textbf  {d}) calculated using the best-fitting parameter values obtained from \textsc  {bpp} analysis of data of $L=4{,}000$ loci (fig.~\ref {fig:2s-MSCI-IM}, first column). See legend to figure \ref {fig:2s-ft-phi}. }}{Page 6}{figure.caption.8}\protected@file@percent }
\newlabel{fig:2s-ft-n}{{S3}{Page 6}{\red {[2s-ft-$n$]} Distributions of coalescent times between two sequences ($t_{aa}$, $t_{ab}$ and $t_{bb}$) under the true MSC-I model (fig.~\ref {fig:2s-trees}\textbf {a}) with different numbers of sites per locus ($n$) and under the MSC-M models (IM, IIM, SC; fig.~\ref {fig:2s-trees}\textbf {b}-\textbf {d}) calculated using the best-fitting parameter values obtained from \textsc {bpp} analysis of data of $L=4{,}000$ loci (fig.~\ref {fig:2s-MSCI-IM}, first column). See legend to figure \ref {fig:2s-ft-phi}}{figure.caption.8}{}}
\@writefile{lof}{\contentsline {figure}{\numberline {S4}{\ignorespaces {\color  {red}{[2s-ft-$S$]}} Distributions of coalescent times between two sequences ($t_{aa}$, $t_{ab}$ and $t_{bb}$) under the true MSC-I model (fig.~\ref {fig:2s-trees}\textbf  {a}) at different numbers of sequences per species ($S$) and under the three fitting MSC-M models (IM, IIM, SC; fig.~\ref {fig:2s-trees}\textbf  {b}-\textbf  {d}) calculated using the best-fitting parameter values obtained from \textsc  {bpp} analysis of data of $L=4{,}000$ loci (fig.~\ref {fig:2s-MSCI-IM}, second column). }}{Page 7}{figure.caption.9}\protected@file@percent }
\newlabel{fig:2s-ft-S}{{S4}{Page 7}{\red {[2s-ft-$S$]} Distributions of coalescent times between two sequences ($t_{aa}$, $t_{ab}$ and $t_{bb}$) under the true MSC-I model (fig.~\ref {fig:2s-trees}\textbf {a}) at different numbers of sequences per species ($S$) and under the three fitting MSC-M models (IM, IIM, SC; fig.~\ref {fig:2s-trees}\textbf {b}-\textbf {d}) calculated using the best-fitting parameter values obtained from \textsc {bpp} analysis of data of $L=4{,}000$ loci (fig.~\ref {fig:2s-MSCI-IM}, second column)}{figure.caption.9}{}}
\@writefile{lof}{\contentsline {figure}{\numberline {S5}{\ignorespaces {\color  {red}{[2s-ft-$L$]}} Distributions of coalescent times between two sequences ($t_{aa}$, $t_{ab}$ and $t_{bb}$) under the true MSC-I model (fig.~\ref {fig:2s-trees}\textbf  {a}) at different numbers of loci ($L$) and under the three fitting MSC-M models (IM, IIM, SC; fig.~\ref {fig:2s-trees}\textbf  {b}-\textbf  {d}) using the best-fitting parameter values obtained from \textsc  {bpp} (fig.~\ref {fig:2s-MSCI-IM}, third column). Note that different choices of $L$ led to highly similar estimates and coalescent time distributions. }}{Page 8}{figure.caption.10}\protected@file@percent }
\newlabel{fig:2s-ft-L}{{S5}{Page 8}{\red {[2s-ft-$L$]} Distributions of coalescent times between two sequences ($t_{aa}$, $t_{ab}$ and $t_{bb}$) under the true MSC-I model (fig.~\ref {fig:2s-trees}\textbf {a}) at different numbers of loci ($L$) and under the three fitting MSC-M models (IM, IIM, SC; fig.~\ref {fig:2s-trees}\textbf {b}-\textbf {d}) using the best-fitting parameter values obtained from \textsc {bpp} (fig.~\ref {fig:2s-MSCI-IM}, third column). Note that different choices of $L$ led to highly similar estimates and coalescent time distributions}{figure.caption.10}{}}
\@writefile{lof}{\contentsline {figure}{\numberline {S6}{\ignorespaces {\color  {red}{[2s-ft-$\varphi $]}} Distributions of coalescent times between two sequences ($t_{aa}$, $t_{ab}$ and $t_{bb}$) under the true MSC-I model (fig.~\ref {fig:2s-trees}\textbf  {a}) at different values of the introgression probability ($\varphi $; solid curves) and under the three fitting MSC-M models (IM, IIM, SC in fig.~\ref {fig:2s-trees}\textbf  {b}-\textbf  {d}; dashed curves) calculated using the approximate best-fitting parameter values obtained from \textsc  {bpp} for data of $L=4{,}000$ loci, each with $S=4$ sequences per species and with $n=1{,}000$ sites per sequence (fig.~\ref {fig:2s-MSCI-IM}, last column). The two vertical dotted lines indicate the introgression time ($\tau _X = 0.002$) and the divergence time ($\tau _R = 0.004$).  }}{Page 9}{figure.caption.11}\protected@file@percent }
\newlabel{fig:2s-ft-phi}{{S6}{Page 9}{\red {[2s-ft-$\varphi $]} Distributions of coalescent times between two sequences ($t_{aa}$, $t_{ab}$ and $t_{bb}$) under the true MSC-I model (fig.~\ref {fig:2s-trees}\textbf {a}) at different values of the introgression probability ($\varphi $; solid curves) and under the three fitting MSC-M models (IM, IIM, SC in fig.~\ref {fig:2s-trees}\textbf {b}-\textbf {d}; dashed curves) calculated using the approximate best-fitting parameter values obtained from \textsc {bpp} for data of $L=4{,}000$ loci, each with $S=4$ sequences per species and with $n=1{,}000$ sites per sequence (fig.~\ref {fig:2s-MSCI-IM}, last column). The two vertical dotted lines indicate the introgression time ($\tau _X = 0.002$) and the divergence time ($\tau _R = 0.004$). \\}{figure.caption.11}{}}
\@writefile{lof}{\contentsline {figure}{\numberline {S7}{\ignorespaces {\color  {red}{[2s-bf]}} Power of the Bayesian test for gene flow applied to data simulated under the MSC-I model of figure \ref {fig:2s-trees}\textbf  {a}. The Bayes factor $B_{10}$ for comparing the null model $H_0 : M = 0$ and the alternative model $H_1 : M > 0$ under the IM, IIM or SC models (fig.~\ref {fig:2s-trees}\textbf  {b}-\textbf  {d}) is calculated using the Savage-Dickey density ratio, with the null region defined as $M < \epsilon = 0.001$ or 0.01 \citep  {Ji2023}. Power is the proportion of replicate datasets in which $B_{10} > 100$ (as the cutoff is 100, we used $\epsilon = 0.001$). Parameter estimates for those data are summarized in figure \ref {fig:2s-MSCI-IM}. }}{Page 10}{figure.caption.12}\protected@file@percent }
\newlabel{fig:2s-bf}{{S7}{Page 10}{\red {[2s-bf]} Power of the Bayesian test for gene flow applied to data simulated under the MSC-I model of figure \ref {fig:2s-trees}\textbf {a}. The Bayes factor $B_{10}$ for comparing the null model $H_0 : M = 0$ and the alternative model $H_1 : M > 0$ under the IM, IIM or SC models (fig.~\ref {fig:2s-trees}\textbf {b}-\textbf {d}) is calculated using the Savage-Dickey density ratio, with the null region defined as $M < \epsilon = 0.001$ or 0.01 \citep {Ji2023}. Power is the proportion of replicate datasets in which $B_{10} > 100$ (as the cutoff is 100, we used $\epsilon = 0.001$). Parameter estimates for those data are summarized in figure \ref {fig:2s-MSCI-IM}}{figure.caption.12}{}}
\@writefile{lof}{\contentsline {figure}{\numberline {S8}{\ignorespaces {\color  {red}{[4s-ft]}} The true (black) and fitting (red and blue) distributions of coalescent times between sequences from two species, $f(t_{ab}), f(t_{ac}), f(t_{bc})$, when data are generated under models A, B, C, and D of figure \ref {fig:4s-ABCD} and analyzed under models C and D. Each row corresponds to a true model (A, B, C, or D). Each colour line indicates the fitting model (C or D). For example, the first row shows the A-C (red) and A-D (blue) settings (fig.~\ref {fig:4s-ABCD}). The fitting distributions were calculated using posterior means of parameters from \textsc  {bpp} analysis of simulated data of $L=4{,}000$ loci, averaged across 100 replicates (fig.~\ref {fig:4s-ABCD}\textbf  {e}). }}{Page 10}{figure.caption.13}\protected@file@percent }
\newlabel{fig:4s-ft}{{S8}{Page 10}{\red {[4s-ft]} The true (black) and fitting (red and blue) distributions of coalescent times between sequences from two species, $f(t_{ab}), f(t_{ac}), f(t_{bc})$, when data are generated under models A, B, C, and D of figure \ref {fig:4s-ABCD} and analyzed under models C and D. Each row corresponds to a true model (A, B, C, or D). Each colour line indicates the fitting model (C or D). For example, the first row shows the A-C (red) and A-D (blue) settings (fig.~\ref {fig:4s-ABCD}). The fitting distributions were calculated using posterior means of parameters from \textsc {bpp} analysis of simulated data of $L=4{,}000$ loci, averaged across 100 replicates (fig.~\ref {fig:4s-ABCD}\textbf {e})}{figure.caption.13}{}}
\@writefile{lof}{\contentsline {figure}{\numberline {S9}{\ignorespaces {\color  {red}{[4s-ABCD-bf]}} Power of the Bayesian test of gene flow applied to data simulated under models A-D of figure \ref {fig:4s-ABCD}\textbf  {a}--\textbf  {d} (see fig.~\ref {fig:4s-ABCD}\textbf  {e} for parameter estimates). Bayes factor is calculated to test the null hypothesis $H_0 : M = 0$ against $H_1 : M > 0$. See legend to figure \ref {fig:2s-bf} for more details. }}{Page 11}{figure.caption.14}\protected@file@percent }
\newlabel{fig:4s-ABCD-bf}{{S9}{Page 11}{\red {[4s-ABCD-bf]} Power of the Bayesian test of gene flow applied to data simulated under models A-D of figure \ref {fig:4s-ABCD}\textbf {a}--\textbf {d} (see fig.~\ref {fig:4s-ABCD}\textbf {e} for parameter estimates). Bayes factor is calculated to test the null hypothesis $H_0 : M = 0$ against $H_1 : M > 0$. See legend to figure \ref {fig:2s-bf} for more details}{figure.caption.14}{}}
\@writefile{lof}{\contentsline {figure}{\numberline {S10}{\ignorespaces {\color  {red}{[4s-IOB-bf]}} Power (blue) and false positive rate (FPR; red) of Bayesian test of gene flow applied to data of four species simulated under the C and D models: (a) C:I (inflow), (b) C:O (outflow), (c) C:B (bidirectional), (d) D:I (inflow), (e) D:O (outflow), (f) D:B (bidirectional) (fig.~\ref {fig:4s-IOB}\textbf  {a}-\textbf  {f}). The data were analyzed under I, O, and B models. Parameter estimates are shown in figure \ref {fig:4s-IOB}\textbf  {g}-\textbf  {h}. See legend to figure \ref {fig:2s-bf} for more details. }}{Page 12}{figure.caption.15}\protected@file@percent }
\newlabel{fig:4s-IOB-bf}{{S10}{Page 12}{\red {[4s-IOB-bf]} Power (blue) and false positive rate (FPR; red) of Bayesian test of gene flow applied to data of four species simulated under the C and D models: (a) C:I (inflow), (b) C:O (outflow), (c) C:B (bidirectional), (d) D:I (inflow), (e) D:O (outflow), (f) D:B (bidirectional) (fig.~\ref {fig:4s-IOB}\textbf {a}-\textbf {f}). The data were analyzed under I, O, and B models. Parameter estimates are shown in figure \ref {fig:4s-IOB}\textbf {g}-\textbf {h}. See legend to figure \ref {fig:2s-bf} for more details}{figure.caption.15}{}}
\newlabel{RF1}{13}
\@writefile{lot}{\contentsline {table}{\numberline {S1}{\ignorespaces Posterior means and 95\% HPD intervals (in parentheses) for parameters, averaged over 100 replicated datasets, obtained from \textsc  {bpp} analysis of simulated datasets of $L=4{,}000$ loci for the eight simulation-analysis model settings in figure \ref {fig:4s-ABCD}\textbf  {e} }}{Page 13}{table.caption.17}\protected@file@percent }
\newlabel{tab:4s-ABCD}{{S1}{Page 13}{Density of coalescent time between two sequences under the MSC-M models (IM, IIM and SC) of figure \ref {fig:2s-trees}\textbf {b}-\textbf {d}}{table.caption.17}{}}
\newlabel{RF2}{14}
\@writefile{lot}{\contentsline {table}{\numberline {S2}{\ignorespaces Posterior means and 95\% HPD intervals (in parentheses) for parameters, averaged over 100 replicated datasets, obtained from \textsc  {bpp} analysis of simulated datasets of $L=4000$ loci for the nine simulation-analysis model settings for model C of figure \ref {fig:4s-IOB}\textbf  {a}-\textbf  {c}}}{Page 14}{table.caption.19}\protected@file@percent }
\newlabel{tab:4s-IOB-C}{{S2}{Page 14}{Density of coalescent time between two sequences under the MSC-M models (IM, IIM and SC) of figure \ref {fig:2s-trees}\textbf {b}-\textbf {d}}{table.caption.19}{}}
\newlabel{RF3}{15}
\@writefile{lot}{\contentsline {table}{\numberline {S3}{\ignorespaces Posterior means and 95\% HPD intervals (in parentheses) for parameters, averaged over 100 replicated datasets, obtained from \textsc  {bpp} analysis of simulated datasets of $L=4000$ loci for the nine simulation-analysis model settings for model D of figure \ref {fig:4s-IOB}\textbf  {d}-\textbf  {f}}}{Page 15}{table.caption.21}\protected@file@percent }
\newlabel{tab:4s-IOB-D}{{S3}{Page 15}{Density of coalescent time between two sequences under the MSC-M models (IM, IIM and SC) of figure \ref {fig:2s-trees}\textbf {b}-\textbf {d}}{table.caption.21}{}}
\@writefile{lot}{\contentsline {table}{\numberline {S4}{\ignorespaces Bayes factors for comparing models of gene flow for the spruce dataset (fig.~\ref {fig:spruce}), calculated using thermodynamic integration and Savage-Dickey density ratio }}{Page 16}{table.caption.22}\protected@file@percent }
\newlabel{tab:spruce-bf}{{S4}{Page 16}{Bayes factors for comparing models of gene flow for the spruce dataset (fig.~\ref {fig:spruce}), calculated using thermodynamic integration and Savage-Dickey density ratio}{table.caption.22}{}}
\newlabel{RF4}{17}
\@writefile{lot}{\contentsline {table}{\numberline {S5}{\ignorespaces Posterior means and 95\% HPD intervals (in parentheses) for parameters for the spruce dataset obtained from five models in figure \ref {fig:spruce}. }}{Page 17}{table.caption.24}\protected@file@percent }
\newlabel{tab:spruce}{{S5}{Page 17}{Posterior means and 95\% HPD intervals (in parentheses) for parameters for the spruce dataset obtained from five models in figure \ref {fig:spruce}}{table.caption.24}{}}
\gdef \@abspage@last{17}
