# Supplementary material for: Inference of Gene Flow between Species from Genomic Data When the Mode, Direction, and Lineages are Misspecified
Source: Mol Biol Evol. 2025 Jun 27;42(6):msaf121. doi: 10.1093/molbev/msaf121 (PMC12203007; doi:10.1093/molbev/msaf121)
Supplement: msaf121_Supplementary_Data [file msaf121_supplementary_data.zip › geneflow-wrongmodel2.bib]

@article{Terhorst2015,
   author = {Terhorst, J. and Song, Y. S.},
   title = {Fundamental limits on the accuracy of demographic inference based on the sample frequency spectrum},
   journal = {Proc. Natl. Acad. Sci. U.S.A.},
   volume = {112},
   number = {25},
   pages = {7677-7682},
   DOI = {10.1073/pnas.1503717112},
   year = {2015}
}

@article{Baharian2018,
   author = {Baharian, S. and Gravel, S.},
   title = {On the decidability of population size histories from finite allele frequency spectra},
   journal = {Theor. Popul. Biol.},
   volume = {120},
   pages = {42-51},
   DOI = {10.1016/j.tpb.2017.12.008},
   year = {2018},
   type = {Journal Article}
}

@article{Robert2011,
   author = {Robert, C. P. and Cornuet, J. M. and Marin, J. M. and Pillai, N. S.},
   title = {Lack of confidence in approximate {Bayesian} computation model choice},
   journal = {Proc. Natl. Acad. Sci. U.S.A.},
   volume = {108},
   number = {37},
   pages = {15112--15117},
   DOI = {10.1073/pnas.1102900108},
   year = {2011},
}

@article{Andres2007,
   author = {Andres, A. M. and Clark, A. G. and Shimmin, L. and Boerwinkle, E. and Sing, C. F. and Hixson, J. E.},
   title = {Understanding the accuracy of statistical haplotype inference with sequence data of known phase},
   journal = {Genet. Epidemiol.},
   volume = {31},
   number = {7},
   pages = {659--671},
   DOI = {10.1002/gepi.20185},
   year = {2007},
}

@article{Faircloth2012,
   author = {Faircloth, B. C. and McCormack, J. E. and Crawford, N. G. and Harvey, M. G. and Brumfield, R. T. and Glenn, T. C.},
   title = {Ultraconserved elements anchor thousands of genetic markers spanning multiple evolutionary timescales},
   journal = {Syst. Biol.},
   volume = {61},
   number = {5},
   pages = {717--726},
   DOI = {10.1093/sysbio/sys004},
   year = {2012},
}

@article{Andrews2016,
   author = {Andrews, K. R. and Good, J. M. and Miller, M. R. and Luikart, G. and Hohenlohe, P. A.},
   title = {Harnessing the power of {RADseq} for ecological and evolutionary genomics},
   journal = {Nat. Rev. Genet.},
   volume = {17},
   number = {2},
   pages = {81-92},
   DOI = {10.1038/nrg.2015.28},
   year = {2016},
}

@article{Leache2017,
   title={The utility of single nucleotide polymorphism {(SNP)} data in phylogenetics},
   author={Leach{\'e}, Adam D and Oaks, Jamie R},
   journal={Ann. Rev. Ecol. Evol. Syst.},
   volume={48},
   pages={69--84},
   year={2017}
}

@article{Lemmon2012,
   author = {Lemmon, A. R. and Emme, S. A. and Lemmon, E. M.},
   title = {Anchored hybrid enrichment for massively high-throughput phylogenomics},
   journal = {Syst. Biol.},
   volume = {61},
   number = {5},
   pages = {727--744},
   DOI = {10.1093/sysbio/sys049},
   year = {2012},
}

@article{Edwards2017,
   author = {Edwards, S.V. and Cloutier, A. and Baker, A.J.},
   title = {Conserved nonexonic elements: a novel class of marker for phylogenomics},
   journal = {Syst. Biol.},
   volume = {66},
   number = {6},
   pages = {1028-1044},
   year = {2017},
}

@article{Yan2023,
	author = {Zhi Yan and Huw A. Ogilvie and Luay Nakhleh},
	doi = {https://doi.org/10.1016/j.ympev.2023.107724},
	issn = {1055-7903},
	journal = {Mol. Phylogenet. Evol.},
	pages = {107724},
	title = {Comparing inference under the multispecies coalescent with and without recombination},
	volume = {181},
	year = {2023}
}

@article{Ji2025,
	author = {Jiayi Ji and Tom Roberts and Thomas Flouri and Ziheng Yang},
	journal = {In review},
	title = {Inference of cross-species gene flow using genomic data depends on the methods: Case study of gene flow in \emph{{D}rosophila}},
	year = {2025}
}

@article{Pang2023,
	author = {Pang, Xiao-Xu and Zhang, Da-Yong},
	doi = {10.1093/sysbio/syac047},
	journal = {Syst. Biol.},
	number = {1},
	pages = {35--49},
	title = {Impact of Ghost Introgression on Coalescent-Based Species Tree Inference and Estimation of Divergence Time},
	volume = {72},
	year = {2023}
}

@article{Pang2024,
	author = {Pang, Xiao-Xu and Zhang, Da-Yong},
	doi = {10.1093/sysbio/syad077},
	journal = {Syst. Biol.},
	number = {1},
	pages = {207--222},
	title = {Detection of Ghost Introgression Requires Exploiting Topological and Branch Length Information},
	volume = {73},
	year = {2024}
}

@article{Yu2015,
   author = {Yu, Y. and Nakhleh, L.},
   title = {A maximum pseudo-likelihood approach for phylogenetic networks},
   journal = {BMC Genomics},
   volume = {16 Suppl 10},
   pages = {S10},
   DOI = {10.1186/1471-2164-16-S10-S10},
   year = {2015},
}

@article{Sun2014,
	author = {Sun, Yongshuai and Abbott, Richard J. and Li, Lili and Li, Long and Zou, Jiabin and Liu, Jianquan},
	doi = {10.1111/mec.12599},
	journal = {Mol. Ecol.},
	number = {2},
	pages = {343-359},
	title = {Evolutionary history of Purple cone spruce (\emph{{P}icea purpurea}) in the {Q}inghai--{T}ibet {P}lateau: homoploid hybrid origin and {P}leistocene expansion},
	volume = {23},
	year = {2014}
}

@article{Rosser2019,
	author = {Rosser, Neil and Freitas, Andr{\'e} V L and Huertas, Blanca and Joron, Mathieu and Lamas, Gerardo and M{\'e}rot, Claire and Simpson, Fraser and Willmott, Keith R and Mallet, James and Dasmahapatra, Kanchon K},
	doi = {10.1093/zoolinnean/zly046},
	journal = {Zool. J. Linn. Soc.},
	number = {1},
	pages = {233-249},
	title = {Cryptic speciation associated with geographic and ecological divergence in two {A}mazonian \emph{{H}eliconius} butterflies},
	volume = {186},
	year = {2019}
}

@article{Rosser2024,
	author = {Rosser, Neil and Seixas, Fernando and Queste, Lucie M. and Cama, Bruna and Mori-Pezo, Ronald and Kryvokhyzha, Dmytro and Nelson, Michaela and Waite-Hudson, Rachel and Goringe, Matt and Costa, Mauro and Elias, Marianne and Mendes Eleres de Figueiredo, Clarisse and Freitas, Andr{\'e}Victor Lucci and Joron, Mathieu and Kozak, Krzysztof and Lamas, Gerardo and Martins, Ananda R. P. and McMillan, W. Owen and Ready, Jonathan and Rueda-Mu{\~n}oz, Nicol and Salazar, Camilo and Salazar, Patricio and Schulz, Stefan and Shirai, Leila T. and Silva-Brand{\~a}o, Karina L. and Mallet, James and Dasmahapatra, Kanchon K.},
	journal = {Nature},
	number = {8009},
	pages = {811--817},
	title = {Hybrid speciation driven by multilocus introgression of ecological traits},
	url = {https://doi.org/10.1038/s41586-024-07263-w},
	volume = {628},
	year = {2024}}

@article{Yang2022,
	author = {Yang, Ziheng and Flouri, Tom{\'a}{\v s}},
	doi = {10.1093/molbev/msac083},
	journal = {Mol. Biol. Evol.},
	pages = {msac083},
	number = {5},
	title = {Estimation of Cross-Species Introgression Rates Using Genomic Data Despite Model Unidentifiability},
	url = {https://doi.org/10.1093/molbev/msac083},
	volume = {39},
	year = {2022}
}

@article{Hobolth2011,
	author = {Hobolth, Asger and Andersen, Lars N{\o}rvang and Mailund, Thomas},
	doi = {10.1534/genetics.110.124164},
	journal = {Genetics},
	number = {4},
	pages = {1241--1243},
	title = {On Computing the Coalescence Time Density in an Isolation-With-Migration Model With Few Samples},
	volume = {187},
	year = {2011}}

@inproceedings{Huson2005,
	address = {Berlin, Heidelberg},
	author = {Huson, Daniel H. and Kl{\"o}pper, Tobias and Lockhart, Pete J. and Steel, Mike A.},
	booktitle = {Research in Computational Molecular Biology},
	editor = {Miyano, Satoru and Mesirov, Jill and Kasif, Simon and Istrail, Sorin and Pevzner, Pavel A. and Waterman, Michael},
	pages = {233--249},
	publisher = {Springer Berlin Heidelberg},
	title = {Reconstruction of Reticulate Networks from Gene Trees},
	year = {2005}}

@article{Patterson2012,
	author = {Patterson, Nick and Moorjani, Priya and Luo, Yontao and Mallick, Swapan and Rohland, Nadin and Zhan, Yiping and Genschoreck, Teri and Webster, Teresa and Reich, David},
	doi = {10.1534/genetics.112.145037},
	journal = {Genetics},
	number = {3},
	pages = {1065--1093},
	title = {Ancient Admixture in Human History},
	volume = {192},
	year = {2012}}

@article{Reich2009,
	author = {Reich, David and Thangaraj, Kumarasamy and Patterson, Nick and Price, Alkes L. and Singh, Lalji},
	journal = {Nature},
	number = {7263},
	pages = {489--494},
	title = {Reconstructing {I}ndian population history},
	url = {http://dx.doi.org/10.1038/nature08365},
	volume = {461},
	year = {2009}}

@article{Gutenkunst2009,
	author = {Gutenkunst, Ryan N. and Hernandez, Ryan D. and Williamson, Scott H. and Bustamante, Carlos D.},
	doi = {10.1371/journal.pgen.1000695},
	journal = {PLOS Genet.},
	number = {10},
	pages = {e1000695},
	title = {Inferring the Joint Demographic History of Multiple Populations from Multidimensional {SNP} Frequency Data},
	volume = {5},
	year = {2009}}

@article{Excoffier2021,
	author = {Excoffier, Laurent and Marchi, Nina and Marques, David Alexander and Matthey-Doret, Remi and Gouy, Alexandre and Sousa, Vitor C},
	doi = {10.1093/bioinformatics/btab468},
	issn = {1367-4803},
	journal = {Bioinformatics},
	note = {btab468},
	title = {{f}astsimcoal2: demographic inference under complex evolutionary scenarios},
	year = {2021}}

@article{Jackson2017,
	author = {Jackson, Nathan D. and Morales, Ariadna E. and Carstens, Bryan C. and O'Meara, Brian C.},
	doi = {10.1093/sysbio/syx001},
	journal = {Syst. Biol.},
	number = {6},
	pages = {1045-1053},
	title = {{PHRAPL}: Phylogeographic Inference Using Approximate Likelihoods},
	url = {https://doi.org/10.1093/sysbio/syx001},
	volume = {66},
	year = {2017}}

@article{Jones2019,
	author = {Jones, Graham R},
	doi = {10.1093/sysbio/syy041},
	journal = {Syst. Biol.},
	number = {1},
	pages = {19-31},
	title = {Divergence Estimation in the Presence of Incomplete Lineage Sorting and Migration},
	volume = {68},
	year = {2019}}

@article{Suvorov2022,
	author = {Anton Suvorov and Bernard Y. Kim and Jeremy Wang and Ellie E. Armstrong and David Peede and Emmanuel R.R. D'Agostino and Donald K. Price and Peter J. Waddell and Michael Lang and Virginie Courtier-Orgogozo and Jean R. David and Dmitri Petrov and Daniel R. Matute and Daniel R. Schrider and Aaron A. Comeault},
	doi = {https://doi.org/10.1016/j.cub.2021.10.052},
	journal = {Curr. Biol.},
	number = {1},
	pages = {111-123.e5},
	title = {Widespread introgression across a phylogeny of 155 \emph{{D}rosophila} genomes},
	volume = {32},
	year = {2022}}

@article{Thawornwattana2023Heliconius,
	author = {Thawornwattana, Yuttapong and Seixas, Fernando and Yang, Ziheng and Mallet, James},
	doi = {10.7554/eLife.90656},
	journal = {eLife},
	pages = {RP90656},
	title = {Major patterns in the introgression history of \emph{{H}eliconius} butterflies},
	volume = 12,
	year = 2023}

@article{Ane2024,
	author = {An{\'e}, C{\'e}cile and Fogg, John and Allman, Elizabeth S and Ba{\~n}os, Hector and Rhodes, John A},
	doi = {https://doi.org/10.1007/s00285-024-02050-7},
	journal = {J. Math. Biol.},
	number = {3},
	pages = {29},
	title = {Anomalous networks under the multispecies coalescent: theory and prevalence},
	volume = {88},
	year = {2024}}

@article{Flouri2023,
	author = {Tom{\'a}{\v s} Flouri and Xiyun Jiao and Jun Huang and Bruce Rannala and Ziheng Yang},
	journal = {Proc. Natl. Acad. Sci. U.S.A.},
	number = {44},
	pages = {e2310708120},
	title = {Efficient {B}ayesian inference under the multispecies coalescent with migration},
	volume = {120},
	year = {2023}}

@article{Huang2022,
	author = {Huang, Jun and Thawornwattana, Yuttapong and Flouri, Tom{\'a}{\v s} and Mallet, James and Yang, Ziheng},
	issn = {1537-1719},
	journal = {Mol. Biol. Evol.},
	note = {msac237},
	number = {12},
	title = {Inference of Gene Flow between Species under Misspecified Models},
	volume = {39},
	year = {2022}
}

@article{Thawornwattana2023,
	author = {Thawornwattana, Yuttapong and Huang, Jun and Flouri, Tom{\'a}{\v s} and Mallet, James and Yang, Ziheng},
	journal = {Mol. Biol. Evol.},
	number = {8},
	pages = {msad178},
	title = {Inferring the direction of introgression using genomic sequence data},
	volume = {40},
	year = {2023}}

@article{Dittberner2022,
	author = {Dittberner, H. and Tellier, A. and de Meaux, J.},
	journal = {Mol. Biol. Evol.},
	number = {2},
	pages = {10.1093/molbev/msac015},
	title = {Approximate {B}ayesian computation untangles signatures of contemporary and historical hybridization between two endangered species},
	volume = {39},
	year = {2022}}

@article{Ogilvie2016,
	author = {Ogilvie, H. A. and Heled, J. and Xie, D. and Drummond, A. J.},
	journal = {Syst. Biol.},
	pages = {381--396},
	title = {Computational performance and statistical accuracy of *BEAST and comparisons with other methods},
	volume = {65},
	year = {2016}}

@article{Fisher1922,
	author = {Fisher, R.},
	journal = {Phil. Trans. Roy. Soc. A},
	pages = {309--368},
	title = {On the mathematical foundations of theoretical statistics},
	volume = {222},
	year = {1922}}

@article{Green1995,
	author = {Green, P.J.},
	journal = {Biometrika},
	pages = {711--732},
	title = {Reversible jump Markov chain Monte Carlo computation and Bayesian model determination},
	volume = {82},
	year = {1995}}

@article{Gelman1998,
	author = {Gelman, A. and Meng, X.L.},
	journal = {Stat. Sci.},
	pages = {163--185},
	title = {Simulating normalizing constants: From importance sampling to bridge sampling to path sampling},
	volume = {13},
	year = {1998}}

@article{Lartillot2006,
	author = {Lartillot, N. and Philippe, H.},
	journal = {Syst. Biol.},
	pages = {195--207},
	title = {Computing Bayes factors using thermodynamic integration},
	volume = {55},
	year = {2006}}

@article{Dickey1971,
	author = {Dickey, James M.},
	doi = {10.1214/aoms/1177693507},
	journal = {Ann. Math. Statist.},
	number = {1},
	pages = {204--223},
	title = {The weighted likelihood ratio, linear hypotheses on normal location parameters},
	volume = {42},
	year = {1971}}

@article{Lohse2014,
	author = {Lohse, K. and Frantz, L. A.},
	doi = {10.1534/genetics.114.162396},
	journal = {Genetics},
	number = {4},
	pages = {1241--1251},
	title = {Neandertal admixture in {Eurasia} confirmed by maximum-likelihood analysis of three genomes},
	volume = {196},
	year = {2014}}

@article{DeGiorgio2014,
	author = {DeGiorgio, M. and Degnan, J. H.},
	journal = {Syst. Biol.},
	number = {1},
	pages = {66--82},
	title = {Robustness to divergence time underestimation when inferring species trees from estimated gene trees},
	volume = {63},
	year = {2014}}

@book{OHagan2004,
	address = {London},
	author = {O'Hagan, A. and Forster, J.},
	publisher = {Arnold},
	title = {Kendall's Advanced Theory of Statistics: Bayesian Inference},
	type = {Book},
	year = {2004}}

@article{Rubin2012,
	author = {Rubin, B. E. and Ree, R. H. and Moreau, C. S.},
	doi = {10.1371/journal.pone.0033394},
	journal = {PLoS One},
	number = {4},
	pages = {e33394},
	title = {Inferring phylogenies from {RAD} sequence data},
	volume = {7},
	year = {2012}}

@article{Eaton2013,
	author = {Eaton, D. A. and Ree, R. H.},
	doi = {10.1093/sysbio/syt032},
	journal = {Syst. Biol.},
	number = {5},
	pages = {689--706},
	title = {Inferring phylogeny and introgression using {RADseq} data: an example from flowering plants (\textit{Pedicularis: Orobanchaceae})},
	volume = {62},
	year = {2013}}

@article{Ali2016,
	author = {Ali, O. A. and O'Rourke, S. M. and Amish, S. J. and Meek, M. H. and Luikart, G. and Jeffres, C. and Miller, M. R.},
	doi = {10.1534/genetics.115.183665},
	journal = {Genetics},
	number = {2},
	pages = {389--400},
	title = {{RAD} capture ({Rapture}): Flexible and efficient sequence-based genotyping},
	volume = {202},
	year = {2016}}

@article{Karin2020,
	author = {Karin, B. R. and Gamble, T. and Jackman, T. R.},
	doi = {10.1093/molbev/msz263},
	journal = {Mol. Biol. Evol.},
	number = {3},
	pages = {904--922},
	title = {Optimizing phylogenomics with rapidly evolving long exons: Comparison with anchored hybrid enrichment and ultraconserved elements},
	volume = {37},
	year = {2020}}

@article{Ottenburghs2020,
	author = {Ottenburghs, J.},
	doi = {10.1002/bies.202000012},
	journal = {Bioessays},
	number = {6},
	pages = {e2000012},
	title = {Ghost introgression: spooky gene flow in the distant past},
	volume = {42},
	year = {2020}}

@article{Tricou2022,
	author = {Tricou, Theo and Tannier, Eric and de Vienne, Damien M.},
	doi = {10.1093/sysbio/syac011},
	journal = {Syst. Biol.},
	pages = {10.1093/sysbio/syac011},
	title = {Ghost lineages highly influence the interpretation of introgression tests},
	year = {2022}}

@article{Hibbins2022,
	author = {Hibbins, M. S. and Hahn, M. W.},
	doi = {10.1093/genetics/iyab173},
	journal = {Genetics},
	number = {2},
	pages = {iyab173},
	title = {Phylogenomic approaches to detecting and characterizing introgression},
	volume = {220},
	year = {2022}}

@article{Mallet2007,
	author = {Mallet, J.},
	journal = {Nature},
	pages = {279--283},
	title = {Hybrid speciation},
	volume = {446},
	year = {2007}}

@article{Mallet2016,
	author = {Mallet, James and Besansky, Nora and Hahn, Matthew W.},
	journal = {BioEssays},
	number = {2},
	pages = {140--149},
	title = {How reticulated are species?},
	volume = {38},
	year = {2016}}

@article{Schumer2018,
	author = {Schumer, M. and Xu, C. and Powell, D. L. and Durvasula, A. and Skov, L. and Holland, C. and Blazier, J. C. and Sankararaman, S. and Andolfatto, P. and Rosenthal, G. G. and Przeworski, M.},
	doi = {10.1126/science.aar3684},
	journal = {Science},
	number = {6389},
	pages = {656--660},
	title = {Natural selection interacts with recombination to shape the evolution of hybrid genomes},
	volume = {360},
	year = {2018}}

@article{Martin2019,
	author = {Martin, S. H. and Davey, J. W. and Salazar, C. and Jiggins, C. D.},
	doi = {10.1371/journal.pbio.2006288},
	journal = {PLoS Biol.},
	number = {2},
	pages = {e2006288},
	title = {Recombination rate variation shapes barriers to introgression across butterfly genomes},
	volume = {17},
	year = {2019}}

@article{Edelman2019,
	author = {Edelman, N. B. and Frandsen, P. B. and Miyagi, M. and Clavijo, B. and Davey, J. et al.},
	doi = {10.1126/science.aaw2090},
	journal = {Science},
	number = {6465},
	pages = {594--599},
	title = {Genomic architecture and introgression shape a butterfly radiation},
	volume = {366},
	year = {2019}}

@article{Edelman2021,
	author = {Edelman, N. B. and Mallet, J.},
	doi = {10.1146/annurev-genet-021821-020805},
	journal = {Annu. Rev. Genet.},
	pages = {265--283},
	title = {Prevalence and adaptive impact of introgression},
	volume = {55},
	year = {2021}}

@book{Anderson1949,
	address = {New York},
	author = {Anderson, E.},
	publisher = {John Wiley},
	title = {Introgressive Hydridization},
	year = {1949}}

@article{Mao2018,
	author = {Mao, Y. and Economo, E. P. and Satoh, N.},
	journal = {Curr. Biol.},
	number = {21},
	pages = {3373--3382 e5},
	title = {The roles of introgression and climate change in the rise to dominance of \textit{Acropora} corals},
	volume = {28},
	year = {2018}}

@article{Chan2013,
	author = {Chan, Y. C. and Roos, C. and Inoue-Murayama, M. and Inoue, E. and Shih, C. C. and Pei, K. J. and Vigilant, L.},
	journal = {BMC Evol. Biol.},
	pages = {82},
	title = {Inferring the evolutionary histories of divergences in \textit{Hylobates} and \textit{Nomascus} gibbons through multilocus sequence data},
	volume = {13},
	year = {2013}}

@article{Ellegren2012,
	author = {Ellegren, Hans and Smeds, Linnea and Burri, Reto and Olason, Pall I. and Backstrom, Niclas and Kawakami, Takeshi and Kunstner, Axel and Makinen, Hannu and Nadachowska-Brzyska, Krystyna and Qvarnstrom, Anna and Uebbing, Severin and Wolf, Jochen B. W.},
	journal = {Nature},
	pages = {756--760},
	title = {The genomic landscape of species divergence in \textit{Ficedula} flycatchers},
	volume = {491},
	year = {2012}}

@article{Liu2014,
	author = {Liu, S. and Lorenzen, E. D. and Fumagalli, M. and Li, B. and Harris, K. et al.},
	journal = {Cell},
	pages = {785--794},
	title = {Population genomics reveal recent speciation and rapid evolutionary adaptation in polar bears},
	volume = {157},
	year = {2014}}

@article{Kumar2017,
	author = {Kumar, V. and Lammers, F. and Bidon, T. and Pfenninger, M. and Kolter, L. and Nilsson, M. A. and Janke, A.},
	journal = {Sci Rep},
	pages = {46487},
	title = {The evolutionary history of bears is characterized by gene flow across species},
	volume = {7},
	year = {2017}}

@article{Maddison1997,
	author = {Maddison, W.P.},
	journal = {Syst. Biol.},
	pages = {523--536},
	title = {Gene trees in species trees},
	volume = {46},
	year = {1997}}

@article{Nichols2001,
	author = {Nichols, R.},
	journal = {Trends Ecol. Evol.},
	pages = {358--364},
	title = {Gene trees and species trees are not the same},
	volume = {16},
	year = {2001}}

@article{Wu2018,
	author = {Wu, Dong-Dong and Ding, Xiang-Dong and Wang, Sheng and Wojcik, Jan M. and Zhang, Yi and Tokarska, Malgorzata and Li, Yan and Wang, Ming-Shan and Faruque, Omar and Nielsen, Rasmus and Zhang, Qin and Zhang, Ya-Ping},
	journal = {Nature Ecol. Evol.},
	number = {7},
	pages = {1139--1145},
	title = {Pervasive introgression facilitated domestication and adaptation in the Bos species complex},
	volume = {2},
	year = {2018}}

@article{Lohse2016,
	author = {Lohse, K. and Chmelik, M. and Martin, S. H. and Barton, N. H.},
	journal = {Genetics},
	number = {2},
	pages = {775--786},
	title = {Efficient strategies for calculating blockwise likelihoods under the coalescent},
	volume = {202},
	year = {2016}}

@article{Martin2013,
	author = {Martin, S. H. and Dasmahapatra, K. K. and Nadeau, N. J. and Salazar, C. and Walters, J. R. and Simpson, F. and Blaxter, M. and Manica, A. and Mallet, J. and Jiggins, C. D.},
	journal = {Genome Res.},
	number = {11},
	pages = {1817--1828},
	title = {Genome-wide evidence for speciation with gene flow in \textit{Heliconius} butterflies},
	volume = {23},
	year = {2013}}

@article{Martin2017,
	author = {Martin, S. H. and Jiggins, C. D.},
	journal = {Curr. Opin. Genet. Dev.},
	pages = {69--74},
	title = {Interpreting the genomic landscape of introgression},
	volume = {47},
	year = {2017}}

@article{Green2010,
	author = {Green, R. E. and Krause, J. and Briggs, A. W. and Maricic, T. and Stenzel, U. et al.},
	journal = {Science},
	pages = {710--722},
	title = {A draft sequence of the {Neandertal} genome},
	volume = {328},
	year = {2010}}

@article{Durand2011,
	author = {Durand, Eric Y. and Patterson, Nick and Reich, David and Slatkin, Montgomery},
	journal = {Mol. Biol. Evol.},
	pages = {2239--2252},
	title = {Testing for ancient admixture between closely related populations},
	volume = {28},
	year = {2011}}

@article{Yu2012,
	author = {Yu, Y. and Degnan, J. H. and Nakhleh, L.},
	journal = {PLoS Genet.},
	number = {4},
	pages = {e1002660},
	title = {The probability of a gene tree topology within a phylogenetic network with applications to hybridization detection},
	volume = {8},
	year = {2012}}

@article{Yu2014,
	author = {Yu, Y. and Dong, J. and Liu, K. J. and Nakhleh, L.},
	journal = {Proc. Natl. Acad. Sci. U.S.A.},
	number = {46},
	pages = {16448--16453},
	title = {Maximum likelihood inference of reticulate evolutionary histories},
	volume = {111},
	year = {2014}}

@article{Wen2016,
	author = {Wen, D. and Yu, Y. and Hahn, M. W. and Nakhleh, L.},
	doi = {10.1111/mec.13544},
	journal = {Mol. Ecol.},
	pages = {2361--2372},
	title = {Reticulate evolutionary history and extensive introgression in mosquito species revealed by phylogenetic network analysis},
	volume = {25},
	year = {2016}}

@article{Zhu2016,
	author = {Zhu, J. and Yu, Y. and Nakhleh, L.},
	journal = {BMC Bioinformatics},
	pages = {415},
	title = {In the light of deep coalescence: revisiting trees within networks},
	volume = {17},
	year = {2016}}

@article{Meng2009,
	author = {Meng, C. and Kubatko, L.S.},
	journal = {Theo. Popul. Biol.},
	number = {1},
	pages = {35--45},
	title = {Detecting hybrid speciation in the presence of incomplete lineage sorting using gene tree incongruence: a model},
	volume = {75},
	year = {2009}}

@article{Blischak2018,
	author = {Blischak, P. D. and Chifman, J. and Wolfe, A. D. and Kubatko, L. S.},
	doi = {10.1093/sysbio/syy023},
	journal = {Syst. Biol.},
	number = {5},
	pages = {821--829},
	title = {HyDe: A {Python} package for genome-scale hybridization detection},
	volume = {67},
	year = {2018}}

@article{Solis-Lemus2016,
	author = {Solis-Lemus, C. and Ane, C.},
	journal = {PLoS Genet.},
	number = {3},
	pages = {e1005896},
	title = {Inferring phylogenetic networks with maximum pseudolikelihood under incomplete lineage sorting},
	volume = {12},
	year = {2016}}

@article{Solis-Lemus2017,
	author = {Solis-Lemus, C. and Bastide, P. and Ane, C.},
	journal = {Mol. Biol. Evol.},
	number = {12},
	pages = {3292--3298},
	title = {{PhyloNetworks}: A package for phylogenetic networks},
	volume = {34},
	year = {2017}}

@article{Burgess2008,
	author = {Burgess, Ralph and Yang, Ziheng},
	journal = {Mol. Biol. Evol.},
	number = {9},
	pages = {1979--1994},
	title = {Estimation of hominoid ancestral population sizes under {Bayesian} coalescent models incorporating mutation rate variation and sequencing errors},
	volume = {25},
	year = {2008}}

@article{Yang2010,
	author = {Yang, Z.},
	journal = {Genom. Biol. Evol.},
	pages = {200--211},
	title = {A likelihood ratio test of speciation with gene flow using genomic sequence data},
	volume = {2},
	year = {2010}}

@article{Rannala2003,
	author = {Rannala, Bruce and Yang, Ziheng},
	journal = {Genetics},
	number = {4},
	pages = {1645--1656},
	title = {Bayes estimation of species divergence times and ancestral population sizes using {DNA} sequences from multiple loci},
	volume = {164},
	year = {2003}}

@article{Yang2014,
	author = {Yang, Z. and Rannala, B.},
	journal = {Mol. Biol. Evol.},
	number = {12},
	pages = {3125--3135},
	title = {Unguided species delimitation using DNA sequence data from multiple loci},
	volume = {31},
	year = {2014}}

@article{Rannala2017,
	author = {Rannala, B. and Yang, Z.},
	journal = {Syst. Biol.},
	pages = {823--842},
	title = {Efficient {Bayesian} species tree inference under the multispecies coalescent},
	volume = {66},
	year = {2017}}

@incollection{Rannala2020a,
	author = {Rannala, B. and Edwards, S.V. and Leache, A. D. and Yang, Z.},
	booktitle = {Phylogenetics in the Genomic Era},
	editor = {Galtier, Nicolas and Delsuc, Frederic and Scornavacca, Celine},
	publisher = {Creative Commons License},
	title = {The multispecies coalescent model and species tree inference},
	year = {2020}}

@article{Kingman1982,
	author = {Kingman, J.F.C.},
	journal = {Stochastic Process Appl.},
	pages = {235--248},
	title = {The coalescent},
	volume = {13},
	year = {1982}}

@article{Hey2004,
	author = {Hey, J. and Nielsen, R.},
	journal = {Genetics},
	pages = {747--760},
	title = {Multilocus methods for estimating population sizes, migration rates and divergence time, with applications to the divergence of \textit{Drosophila pseudoobscura} and \textit{D.~persimilis}},
	volume = {167},
	year = {2004}}

@article{Hey2010,
	author = {Hey, Jody},
	journal = {Mol. Biol. Evol.},
	pages = {905--920},
	title = {Isolation with migration models for more than two populations},
	volume = {27},
	year = {2010}}

@article{Hey2018,
	author = {Hey, J. and Chung, Y. and Sethuraman, A. and Lachance, J. and Tishkoff, S. and Sousa, V. C. and Wang, Y.},
	journal = {Mol. Biol. Evol.},
	number = {11},
	pages = {2805--2818},
	title = {Phylogeny estimation by integration over isolation with migration models},
	volume = {35},
	year = {2018}}

@article{Yang2007PAML,
	author = {Yang, Z.},
	journal = {Mol. Biol. Evol.},
	pages = {1586--1591},
	title = {{PAML 4}: Phylogenetic analysis by maximum likelihood},
	volume = {24},
	year = {2007}}

@article{ZhuYang2012,
	author = {Zhu, T. and Yang, Z.},
	journal = {Mol. Biol. Evol.},
	pages = {3131--3142},
	title = {Maximum likelihood implementation of an isolation-with-migration model with three species for testing speciation with gene flow},
	volume = {29},
	year = {2012}}

@article{Dalquen2017,
	author = {Dalquen, Daniel and Zhu, Tianqi and Yang, Ziheng},
	journal = {Syst. Biol.},
	pages = {379--398},
	title = {Maximum likelihood implementation of an isolation-with-migration model for three species},
	volume = {66},
	year = {2017}}

@incollection{Dawid2011,
	address = {New York},
	author = {Dawid, A.P.},
	booktitle = {Philosophy of Statistics},
	editor = {Bandyopadhyay, P. S. and Forster, M.},
	pages = {607-630},
	publisher = {Elsevier},
	title = {Posterior model probabilities},
	type = {Book Section},
	year = {2011}}

@article{Yang2018,
	author = {Yang, Z. and Zhu, T.},
	doi = {10.1073/pnas.1712673115},
	journal = {Proc. Natl. Acad. Sci. U.S.A.},
	number = {8},
	pages = {1854--1859},
	title = {Bayesian selection of misspecified models is overconfident and may cause spurious posterior probabilities for phylogenetic trees},
	volume = {115},
	year = {2018}}

@article{ZhuYang2021,
	author = {Zhu, Tianqi and Yang, Ziheng},
	doi = {10.1093/molbev/msab009},
	journal = {Mol. Biol. Evol.},
	pages = {3993---4009},
	title = {Complexity of the simplest species tree problem},
	volume = {39},
	year = {2021}}

@article{Zhang2018,
	author = {Zhang, C. and Ogilvie, Huw A. and Drummond, Alexei J. and Stadler, T.},
	journal = {Mol. Biol. Evol.},
	pages = {504--517},
	title = {Bayesian inference of species networks from multilocus sequence data},
	volume = {35},
	year = {2018}}

@article{Yang2015,
	author = {Yang, Z},
	journal = {Curr. Zool.},
	pages = {854--865},
	title = {The {BPP} program for species tree estimation and species delimitation},
	volume = {61},
	year = {2015}}

@article{Degnan2018,
	author = {Degnan, J. H.},
	journal = {Syst. Biol.},
	number = {5},
	pages = {786--799},
	title = {Modeling hybridization under the network multispecies coalescent},
	volume = {67},
	year = {2018}}

@article{Wen2018PhyloNet,
	author = {Wen, D. and Yu, Y. and Zhu, J. and Nakhleh, L.},
	journal = {Syst. Biol.},
	number = {4},
	pages = {735--740},
	title = {Inferring phylogenetic networks using PhyloNet},
	volume = {67},
	year = {2018}}

@article{Wen2018,
	author = {Wen, D. and Nakhleh, L.},
	journal = {Syst. Biol.},
	number = {3},
	pages = {439--457},
	title = {Coestimating reticulate phylogenies and gene trees from multilocus sequence data},
	volume = {67},
	year = {2018}}

@article{Elworth2019,
	author = {Elworth, R. A. L. and Ogilvie, H. A. and Zhu, J. and Nakhleh, L.},
	doi = {10.1007/978-3-030-10837-3_13},
	journal = {Bioinformatics and Phylogenetics},
	pages = {317--360},
	title = {Advances in computational methods for phylogenetic networks in the presence of hybridization},
	volume = {29},
	year = {2019}}

@incollection{Jukes1969,
	address = {New York},
	author = {Jukes, T.H. and Cantor, C.R.},
	booktitle = {Mammalian Protein Metabolism},
	editor = {Munro, H.N.},
	pages = {21--123},
	publisher = {Academic Press},
	title = {Evolution of protein molecules},
	year = {1969}}

@article{Edwards2005,
	author = {Edwards, S. V. and Jennings, W. B. and Shedlock, A. M.},
	journal = {Proc. R. Soc. B.},
	pages = {979--992},
	title = {Phylogenetics of modern birds in the era of genomics},
	volume = {272},
	year = {2005}}

@article{Edwards2009,
	author = {Edwards, S. V.},
	journal = {Evolution},
	pages = {1---19},
	title = {Is a new and general theory of molecular systematics emerging?},
	volume = {63},
	year = {2009}}

@article{Shi2018,
	author = {Shi, C.M. and Yang, Z.},
	journal = {Mol. Biol. Evol.},
	pages = {159--179},
	title = {Coalescent-based analyses of genomic sequence data provide a robust resolution of phylogenetic relationships among major groups of gibbons},
	volume = {35},
	year = {2018}}

@article{Slotman2005,
	author = {Slotman, M. A. and della Torre, A. and Calzetta, M. and Powell, J. R.},
	journal = {Am. J. Trop. Med. Hyg.},
	number = {2},
	pages = {326--335},
	title = {Differential introgression of chromosomal regions between \textit{Anopheles gambiae} and \textit{An.~arabiensis}},
	volume = {73},
	year = {2005}}

@article{Thawornwattana2018,
	author = {Thawornwattana, Y. and Dalquen, D.A. and Yang, Z.},
	journal = {Mol. Biol. Evol.},
	number = {10},
	pages = {2512--2527},
	title = {Coalescent analysis of phylogenomic data confidently resolves the species relationships in the \textit{Anopheles gambiae} species complex},
	volume = {35},
	year = {2018}}

@article{Thawornwattana2022,
	author = {Thawornwattana, Y. and Seixas, Fernando A and Mallet, J. and Yang, Z.},
	doi = {10.1093/sysbio/syac009},
	journal = {Syst. Biol.},
	title = {Full-likelihood genomic analysis clarifies a complex history of species divergence and introgression: the example of the \textit{erato-sara} group of \textit{Heliconius} butterflies},
	year = {2022}}

@article{Finger2022,
	author = {Finger, N. and Farleigh, K. and Bracken, J.T. and Leache, A.D. and Francois, O. and Yang, Z. and Flouri, T. and Charran, T. and Jezkova, T. and Williams, D.A. and Blair, C.},
	doi = {10.1093/gbe/evab260},
	journal = {Genome Biol. Evol.},
	number = {1},
	pages = {10.1093/gbe/evab260},
	title = {Genome-scale data reveal deep lineage divergence and a complex demographic history in the {Texas} horned lizard (\textit{Phrynosoma cornutum}) throughout the southwestern and central USA},
	volume = {14},
	year = {2022}}

@article{Xu2016,
	author = {Xu, Bo and Yang, Ziheng},
	journal = {Genetics},
	note = {doi: 10.1534/genetics.116.190173},
	pages = {1353--1368},
	title = {Challenges in species tree estimation under the multispecies coalescent model},
	volume = {204},
	year = {2016}}

@article{Notohara1990,
	author = {Notohara, M.},
	journal = {J. Math. Biol.},
	pages = {59--75},
	title = {The coalescent and the genealogical process in geographically structured populations},
	volume = {29},
	year = {1990}}

@article{Wright1931,
	author = {Wright, S.},
	journal = {Genetics},
	pages = {97--159},
	title = {Evolution in Mendelian populations},
	volume = {16},
	year = {1931}}

@article{Wright1940,
	author = {Wright, S.},
	journal = {Am. Nat.},
	pages = {232--248},
	title = {Breeding structure of populations in relation to speciation},
	volume = {74},
	year = {1940}}

@article{Wright1943,
	author = {Wright, S.},
	journal = {Genetics},
	pages = {114--138},
	title = {Isolation by distance},
	volume = {28},
	year = {1943}}

@article{Wright1946,
	author = {Wright, S.},
	journal = {Genetics},
	pages = {39--59},
	title = {Isolation by distance under diverse systems of mating},
	volume = {31},
	year = {1946}}

@article{Wright1951,
	author = {Wright, S.},
	journal = {Ann. Eugen.},
	pages = {323--354},
	title = {The genetical structure of populations},
	volume = {15},
	year = {1951}}

@book{Dobzhansky1937,
	address = {New York},
	author = {Dobzhansky, T.G.},
	publisher = {Columbia University},
	title = {Genetics and the Origin of Species},
	type = {Book},
	year = {1937}}

@article{Dobzhansky1943,
	author = {Dobzhansky, T. and Wright, S.},
	doi = {10.1093/genetics/28.4.304},
	journal = {Genetics},
	number = {4},
	pages = {304--340},
	title = {Genetics of Natural Populations. X. Dispersion Rates in Drosophila Pseudoobscura},
	volume = {28},
	year = {1943}}

@article{Muller1942,
	author = {Muller, H. J.},
	journal = {Biol. Symp},
	pages = {71--125},
	title = {Isolating mechanisms, evolution, and temperature},
	volume = {6},
	year = {1942}}

@book{Malecot1948,
	address = {Paris},
	author = {Malecot, G.},
	publisher = {Masson},
	title = {Les mathematiques de I'heredite},
	type = {Book},
	year = {1948}}

@article{Kimura1953,
	author = {Kimura, M.},
	journal = {Ann. Rept. Nat. Inst. Genet. Japan},
	pages = {62-63},
	title = {"Stepping stone" model of population},
	volume = {3},
	year = {1953}}

@article{Kimura1964,
	author = {Kimura, M. and Weiss, W.H.},
	journal = {Genetics},
	pages = {561-576},
	title = {The stepping stone model of genetic structure and the decrease of genetic correlation with distance},
	volume = {49},
	year = {1964}}

@article{Li1976,
	author = {Li, W.-H.},
	journal = {Theor. Popul. Biol.},
	pages = {303--308},
	title = {Distribution of nucleotide differences between two randomly chosen cistrons in a subdivided population: the finite island model},
	volume = {10},
	year = {1976}}

@article{Griffiths1981,
	author = {Griffiths, R.C.},
	journal = {J. Math. Biol.},
	pages = {251--261},
	title = {The number of heterozygous loci between two randomly chosen completely linked sequences of loci in two subdivided population models},
	volume = {12},
	year = {1981}}

@article{Strobeck1987,
	author = {Strobeck, K.},
	journal = {Genetics},
	pages = {149--153},
	title = {Average number of nucleotide differences in a sample from a single subpopulation: A test for population subdivision},
	volume = {117},
	year = {1987}}

@article{Slatkin1987,
	author = {Slatkin, M.},
	doi = {10.1126/science.3576198},
	journal = {Science},
	number = {4803},
	pages = {787--792},
	title = {Gene flow and the geographic structure of natural populations},
	volume = {236},
	year = {1987}}

@article{Slatkin1987TPB,
	author = {Slatkin, M.},
	journal = {Theor. Popul. Biol.},
	pages = {42--49},
	title = {The average number of sites separating {DNA} sequences drawn from a subdivided population},
	volume = {32},
	year = {1987}}

@article{Slatkin1990,
	author = {Slatkin, M. and Maddison, W. P.},
	journal = {Genetics},
	number = {1},
	pages = {249--260},
	title = {Detecting isolation by distance using phylogenies of genes},
	volume = {126},
	year = {1990}}

@article{Bahlo2000,
	author = {Bahlo, M. and Griffiths, R. C.},
	journal = {Theor. Popul. Biol.},
	pages = {79--95},
	title = {Inference from gene trees in a subdivided population},
	volume = {57},
	year = {2000}}

@article{Bahlo2001,
	author = {Bahlo, M. and Griffiths, R. C.},
	journal = {J. Math. Biol.},
	pages = {397--410},
	title = {Coalescence time for two genes from a subdivided population},
	volume = {43},
	year = {2001}}

@article{Takahata1986,
	author = {Takahata, N.},
	journal = {Genet. Res.},
	pages = {187--190},
	title = {An attempt to estimate the effective size of the ancestral species common to two extant species from which homologous genes are sequenced},
	volume = {48},
	year = {1986}}

@article{Lohse2011,
	author = {Lohse, K. and Harrison, R.J. and Barton, N.H.},
	journal = {Genetics},
	pages = {977--987},
	title = {A general method for calculating likelihoods under the coalescent process},
	volume = {189},
	year = {2011}}

@article{Stephens2000,
	author = {Stephens, M. and Donnelly, P.},
	journal = {J. R. Statist. Soc. B.},
	pages = {605--655},
	title = {Inference in molecular population genetics (with discussions)},
	volume = {62},
	year = {2000}}

@article{Beerli1999,
	author = {Beerli, P. and Felsenstein, J.},
	journal = {Genetics},
	pages = {763--773},
	title = {Maximum-likelihood estimation of migration rates and effective population numbers in two populations using a coalescent approach},
	volume = {152},
	year = {1999}}

@article{Beerli2001,
	author = {Beerli, P. and Felsenstein, J.},
	journal = {Proc. Natl. Acad. Sci. U.S.A.},
	pages = {4563--4568},
	title = {Maximum likelihood estimation of a migration matrix and effective population sizes in $n$ subpopulations by using a coalescent approach},
	volume = {98},
	year = {2001}}

@article{Beerli2004,
	author = {Beerli, Peter},
	journal = {Mol. Ecol.},
	pages = {827--836},
	title = {Effect of unsampled populations on the estimation of population sizes and migration rates between sampled populations},
	volume = {13},
	year = {2004}}

@article{Beerli2006,
	author = {Beerli, P.},
	journal = {Bioinformatics},
	pages = {341--345},
	title = {Comparison of {Bayesian} and maximum-likelihood inference of population genetic parameters},
	volume = {22},
	year = {2006}}

@incollection{Herbots1997,
	author = {Herbots, Hilde M.},
	booktitle = {Progress in population genetics and human evolution},
	doi = {10.1007/978-1-4757-2609-1_15},
	pages = {231--255},
	series = {IMA Vol. Math. Appl.},
	title = {The structured coalescent},
	url = {http://dx.doi.org/10.1007/978-1-4757-2609-1_15},
	volume = {87},
	year = {1997}
}

@article{Wilkinson-Herbots1998,
	author = {Wilkinson-Herbots, H. M.},
	journal = {J. Math. Biol.},
	pages = {535--585},
	title = {Genealogy and subpopulation differentiation under various models of population structure},
	volume = {37},
	year = {1998}}

@article{Wilkinson-Herbots2008,
	author = {Wilkinson-Herbots, H. M.},
	journal = {Theor. Popul. Biol.},
	pages = {277--288},
	title = {The distribution of the coalescence time and the number of pairwise nucleotide differences in the ``isolation with migration'' model},
	volume = {73},
	year = {2008}}

@article{Wilkinson-Herbots2012,
	author = {Wilkinson-Herbots, H. M.},
	journal = {Theor. Popul. Biol.},
	pages = {92--108},
	title = {The distribution of the coalescence time and the number of pairwise nucleotide differences in a model of population divergence or speciation with an initial period of gene flow},
	volume = {82},
	year = {2012}}

@article{Costa2017,
	author = {Costa, R. J. and Wilkinson-Herbots, H.},
	doi = {10.1534/genetics.116.188060},
	journal = {Genetics},
	number = {4},
	pages = {1597-1618},
	title = {Inference of gene flow in the process of speciation: An efficient maximum-likelihood method for the isolation-with-initial-migration model},
	volume = {205},
	year = {2017}}

@article{Flouri2018,
	author = {Flouri, Thomas and Jiao, Xiyun and Rannala, Bruce and Yang, Ziheng},
	journal = {Mol. Biol. Evol.},
	number = {10},
	pages = {2585--2593},
	title = {Species tree inference with {BPP} using genomic sequences and the multispecies coalescent},
	volume = {35},
	year = {2018}}

@article{Flouri2020,
	author = {Flouri, Thomas and Jiao, Xiyun and Rannala, Bruce and Yang, Ziheng},
	doi = {10.1093/molbev/mst012},
	journal = {Mol. Biol. Evol.},
	number = {4},
	pages = {1211-1223},
	title = {A {Bayesian} implementation of the multispecies coalescent model with introgression for phylogenomic analysis},
	volume = {37},
	year = {2020}}

@article{Jiao2020,
	author = {Jiao, Xiyun and Flouri, Thomas and Rannala, Bruce and Yang, Ziheng},
	doi = {10.1093/sysbio/syaa001},
	journal = {Syst. Biol.},
	number = {5},
	pages = {830--847},
	title = {The impact of cross-species gene flow on species tree estimation},
	volume = {69},
	year = {2020}}

@article{Jiao2021,
	author = {Jiao, Xiyun and Yang, Ziheng},
	doi = {10.1093/sysbio/syaa052},
	journal = {Syst. Biol.},
	number = {1},
	pages = {108---119},
	title = {Defining species when there is gene flow},
	volume = {70},
	year = {2021}}

@article{Jiao2021MSC,
	author = {Jiao, Xiyun and Flouri, T. and Yang, Z.},
	doi = {10.1093/nsr/nwab127},
	journal = {Nat. Sci. Rev.},
	pages = {nwab127},
	title = {Multispecies coalescent and its applications to infer species phylogenies and cross-species gene flow},
	volume = {8},
	year = {2021}}

@article{Huang2020,
	author = {Huang, Jun and Flouri, Thomas and Yang, Ziheng},
	doi = {10.1093/molbev/msaa166},
	journal = {Mol. Biol. Evol.},
	number = {11},
	pages = {3211-3224},
	title = {A simulation study to examine the information content in phylogenomic datasets under the multispecies coalescent model},
	volume = {37},
	year = {2020}}

@article{Huang2021,
	author = {Huang, Jun and Bennett, Jeremy and Flouri, Thomas and Yang, Ziheng},
	doi = {10.1093/sysbio/syab047},
	journal = {Syst. Biol.},
	title = {Phase resolution of heterozygous sites in diploid genomes is important to phylogenomic analysis under the multispecies coalescent model},
	year = {2021}}

@article{Tiley2022,
	author = {Tiley, George P. and Flouri, T. and Jiao, Xiyun and Poelstra, Jelmer P. and Xu, Bo and Zhu, Tianqi and Rannala, B. and Yoder, Anne D. and Yang, Ziheng},
	journal = {Syst. Biol.},
	title = {Estimation of species divergence times in presence of cross-species gene flow},
	year = {2022}}

@article{Ji2023,
	author = {Ji, Jiayi and Jackson, Donavan J and Leach{\'e}, Adam D and Yang, Ziheng},
	doi = {10.1093/sysbio/syac077},
	journal = {Syst. Biol.},
	number = {2},
	pages = {446-465},
	title = {Power of {B}ayesian and Heuristic Tests to Detect Cross-Species Introgression with Reference to Gene Flow in the \emph{{T}amias quadrivittatus} Group of {N}orth {A}merican Chipmunks},
	volume = {72},
	year = {2023}}

@article{Zhu2022,
	author = {Zhu, Tianqi and Flouri, T. and Yang, Ziheng},
	journal = {Mol. Ecol.},
	pages = {DOI: 10.1111/mec.16433},
	title = {A simulation study to examine the impact of recombination on phylogenomic inferences under the multispecies coalescent model},
	year = {2022}}

@article{Yang2022,
	author = {Yang, Ziheng and Flouri, Tomas},
	doi = {10.1093/molbev/msac083},
	journal = {Mol. Biol. Evol.},
	title = {Estimation of cross-species introgression rates using genomic data despite model unidentifiability},
	year = {2022}}

@article{Petry1983,
	author = {Petry, Doug},
	doi = {10.1016/0040-5809(83)90020-5},
	journal = {Theor. Popul. Biol.},
	pages = {300--313},
	title = {The effect on neutral gene flow of selection at a linked locus},
	volume = {23},
	year = {1983}}

@article{Uecker2015,
	author = {Uecker, Hildegard and Setter, Derek and Hermisson, Joachim},
	doi = {10.1007/s00285-014-0802-y},
	journal = {J. Math. Biol.},
	number = {7},
	pages = {1523--1580},
	title = {Adaptive gene introgression after secondary contact},
	volume = {70},
	year = {2015}}

@article{Barton1986,
	author = {Barton, Nick and Bengtsson, Bengt Olle},
	doi = {10.1038/hdy.1986.135},
	journal = {Heredity},
	number = {3},
	pages = {357--376},
	title = {The barrier to genetic exchange between hybridising populations},
	volume = {57},
	year = {1986}}

@article{Burger2011,
	author = {B{\"u}rger, Reinhard and Akerman, Ada},
	doi = {10.1016/j.tpb.2011.07.002},
	journal = {Theor. Popul. Biol.},
	number = {4},
	pages = {272--288},
	title = {The effects of linkage and gene flow on local adaptation: a two-locus continent-island model},
	volume = {80},
	year = {2011}}

@article{Akerman2014,
	author = {Akerman, Ada and B{\"u}rger, Reinhard},
	doi = {10.1007/s00285-013-0660-z},
	journal = {J. Math. Biol.},
	mrreviewer = {Stanis\l aw S\c{e}dziwy},
	number = {5},
	pages = {1135--1198},
	title = {The consequences of gene flow for local adaptation and differentiation: a two-locus two-deme model},
	volume = {68},
	year = {2014}}

@article{Aeschbacher2014,
	author = {Aeschbacher, Simon and B{\"u}rger, Reinhard},
	doi = {10.1534/genetics.114.163477},
	journal = {Genetics},
	number = {1},
	pages = {317-336},
	title = {The Effect of Linkage on Establishment and Survival of Locally Beneficial Mutations},
	volume = {197},
	year = {2014}}

@article{Costa2021,
	author = {Rui J. Costa and Hilde M. Wilkinson-Herbots},
	doi = {https://doi.org/10.1016/j.tpb.2021.03.001},
	journal = {Theor. Popul. Biol.},
	number = {1--15},
	title = {Inference of gene flow in the process of speciation: Efficient maximum-likelihood implementation of a generalised isolation-with-migration model},
	volume = {140},
	year = {2021}}

@article{Gronau2011,
	author = {Gronau, Ilan and Hubisz, Melissa J and Gulko, Brad and Danko, Charles G and Siepel, Adam},
	journal = {Nature Genet.},
	pages = {1031--1034},
	title = {Bayesian inference of ancient human demography from individual genome sequences},
	volume = {43},
	year = {2011}}

@article{Feurtey2018,
	author = {Feurtey, A. and Stukenbrock, E. H.},
	doi = {10.1146/annurev-micro-090817-062753},
	journal = {Annu. Rev. Microbiol.},
	pages = {377--398},
	title = {Interspecific gene exchange as a driver of adaptive evolution in fungi},
	volume = {72},
	year = {2018}}

@book{Coyne2004,
	address = {Sunderland, Massachusetts},
	author = {Coyne, Jerry A. and Orr, H. Allen},
	publisher = {Sinauer Assoc.},
	title = {Speciation},
	type = {Book},
	year = {2004}}

@article{Fontaine2015,
	author = {Fontaine, M. C. and Pease, J. B. and Steele, A. and Waterhouse, R. M. and Neafsey, D. E. and Sharakhov, I. V. and Jiang, X. and Hall, A. B. and Catteruccia, F. and Kakani, E. and Mitchell, S. N. and Wu, Y. C. and Smith, H. A. and Love, R. R. and Lawniczak, M. K. and Slotman, M. A. and Emrich, S. J. and Hahn, M. W. and Besansky, N. J.},
	journal = {Science},
	number = {6217},
	pages = {1258524},
	title = {Extensive introgression in a malaria vector species complex revealed by phylogenomics},
	volume = {347},
	year = {2015}}

@article{Tricou2021,
	author = {Tricou, Th{\'e}o and Tannier, Eric and de Vienne, Damien M.},
	doi = {10.1101/2021.03.30.437672},
	journal = {BioRxiv},
	pages = {https://doi.org/10.1101/2021.03.30.437672},
	title = {Ghost lineages deceive introgression tests and call for a new null hypothesis},
	year = {2021}}

@article{Pease2015,
	author = {Pease, J. B. and Hahn, M. W.},
	doi = {10.1093/sysbio/syv023},
	journal = {Syst. Biol.},
	number = {4},
	pages = {651--662},
	title = {Detection and polarization of introgression in a five-taxon phylogeny},
	volume = {64},
	year = {2015}}

@article{Nielsen2001,
	author = {Nielsen, R. and Wakeley, J.},
	journal = {Genetics},
	pages = {885--896},
	title = {Distinguishing migration from isolation: a {Markov chain Monte Carlo} approach},
	volume = {158},
	year = {2001}}

@article{dellaTorre1997,
	author = {della Torre, A. and Merzagora, L and Powell, J.R. and Coluzzi, M.},
	journal = {Genetics},
	number = {1},
	pages = {239--244},
	title = {Selective introgression of paracentric inversions between two sibling species of the \textit{Anopheles gambiae} complex},
	volume = {146},
	year = {1997}}

@article{Westram2022,
	author = {Westram, A. M. and Stankowski, S. and Surendranadh, P. and Barton, N.},
	doi = {10.1111/jeb.14005},
	journal = {J. Evol. Biol.},
	number = {9},
	pages = {1143--1164},
	title = {What is reproductive isolation?},
	volume = {35},
	year = {2022}}

@article{Hibbins2019,
	author = {Hibbins, Mark S. and Hahn, Matthew W.},
	doi = {10.1534/genetics.118.301831},
	journal = {Genetics},
	number = {3},
	pages = {1059--1073},
	publisher = {Genetics},
	title = {The Timing and Direction of Introgression Under the Multispecies Network Coalescent},
	volume = {211},
	year = {2019}}

@article{Kubatko2019,
	author = {Kubatko, Laura S. and Chifman, Julia},
	doi = {10.1186/s12862-019-1439-7},
	journal = {BMC Evol. Biol.},
	number = {1},
	pages = {112},
	title = {An invariants-based method for efficient identification of hybrid species from large-scale genomic data},
	volume = {19},
	year = {2019}}

@article{Arnold2017,
	author = {Arnold, Michael L. and Kunte, Krushnamegh},
	doi = {10.1016/j.tree.2017.05.007},
	journal = {Trends Ecol. Evol.},
	number = {8},
	pages = {601--611},
	title = {Adaptive Genetic Exchange: A Tangled History of Admixture and Evolutionary Innovation},
	volume = {32},
	year = {2017}}

@article{Campbell2018,
	author = {Campbell, C Ryan and Poelstra, J W and Yoder, Anne D},
	doi = {10.1093/biolinnean/bly063},
	issn = {0024-4066},
	journal = {Biol. J. Linn. Soc.},
	number = {4},
	pages = {561--583},
	title = {What is Speciation Genomics? {T}he roles of ecology, gene flow, and genomic architecture in the formation of species},
	volume = {124},
	year = {2018}}

@article{Marques2019,
	author = {Marques, David A. and Meier, Joana I. and Seehausen, Ole},
	doi = {10.1016/j.tree.2019.02.008},
	journal = {Trends Ecol. Evol.},
	number = {6},
	pages = {531--544},
	title = {A Combinatorial View on Speciation and Adaptive Radiation},
	volume = {34},
	year = {2019}}

@article{Moran2021,
	author = {Moran, Benjamin M and Payne, Cheyenne and Langdon, Quinn and Powell, Daniel L and Brandvain, Yaniv and Schumer, Molly},
	doi = {10.7554/eLife.69016},
	journal = {eLife},
	pages = {e69016},
	title = {The genomic consequences of hybridization},
	volume = {10},
	year = {2021}}

@article{Malinsky2018,
	author = {Malinsky, Milan and Svardal, Hannes and Tyers, Alexandra M. and Miska, Eric A. and Genner, Martin J. and Turner, George F. and Durbin, Richard},
	doi = {10.1038/s41559-018-0717-x},
	journal = {Nat. Ecol. Evol.},
	number = {12},
	pages = {1940--1955},
	title = {Whole-genome sequences of {M}alawi cichlids reveal multiple radiations interconnected by gene flow},
	volume = {2},
	year = {2018}}

@article{Forsythe2020,
	author = {Forsythe, Evan S and Sloan, Daniel B and Beilstein, Mark A},
	doi = {10.1093/gbe/evaa053},
	journal = {Genome Biol. Evol.},
	number = {4},
	pages = {463--478},
	title = {Divergence-Based Introgression Polarization},
	volume = {12},
	year = {2020}}

@article{Peters2017,
	author = {Peters, K. J. and Myers, S. A. and Dudaniec, R. Y. and O'Connor, J. A. and Kleindorfer, S.},
	date-added = {2022-07-31 13:41:25 -0400},
	date-modified = {2022-07-31 13:41:46 -0400},
	doi = {https://doi.org/10.1111/jeb.13167},
	journal = {J. Evol. Biol.},
	number = {11},
	pages = {1940--1952},
	title = {Females drive asymmetrical introgression from rare to common species in {D}arwin's tree finches},
	volume = {30},
	year = {2017}}

@article{Slotman2004,
	author = {Slotman, M. and Torre, A. della and Powell, J. R.},
	doi = {10.1534/genetics.167.1.275},
	journal = {Genetics},
	number = {1},
	pages = {275--287},
	title = {The Genetics of Inviability and Male Sterility in Hybrids Between \emph{{A}nopheles gambiae} and \emph{{A}n. arabiensis}},
	volume = {167},
	year = {2004}}

@article{Slotman2005sterility,
	author = {Slotman, Michel and della Torre, Alessandra and Powell, Jeffrey R.},
	doi = {10.1554/04-640},
	journal = {Evolution},
	number = {5},
	pages = {1016--1026},
	publisher = {The Society for the Study of Evolution},
	title = {Female sterility in hybrids between \textit{Anopheles gambiae} and \textit{A.~arabiensis}, and the causes of {H}aldane's rule},
	volume = {59},
	year = {2005}}

@article{Coluzzi1979,
	author = {Coluzzi, M. and Sabatini, A. and Petrarca, V. and Di Deco, M. A.},
	doi = {http://dx.doi.org/10.1016/0035-9203(79)90036-1},
	journal = {Trans. R. Soc. Trop. Med. Hyg.},
	number = {5},
	pages = {483--497},
	title = {Chromosomal differentiation and adaptation to human environments in the \emph{{A}nopheles gambiae} complex},
	volume = {73},
	year = {1979}}

@article{Ayala2005,
	author = {Ayala, Francisco J. and Coluzzi, Mario},
	doi = {10.1073/pnas.0501847102},
	journal = {Proc. Natl. Acad. Sci. USA},
	number = {suppl 1},
	pages = {6535-6542},
	title = {Chromosome speciation: Humans, \emph{{D}rosophila}, and mosquitoes},
	volume = {102},
	year = {2005}}

@article{Zhu2012,
	author = {Zhu, T. and Yang, Z.},
	journal = {Mol. Biol. Evol.},
	pages = {3131--3142},
	title = {Maximum likelihood implementation of an isolation-with-migration model with three species for testing speciation with gene flow},
	volume = {29},
	year = {2012}}

@book{Yang2014b,
	address = {Oxford, England},
	author = {Yang, Z.},
	doi = {10.1093/acprof:oso/9780199602605.001.0001},
	pages = {512 pages},
	publisher = {Oxford University Press},
	title = {Molecular Evolution: A Statistical Approach},
	type = {Book},
	year = {2014}}

@article{Leache2014,
	author = {Leach\'e, Adam D. and Harris, Rebecca B. and Rannala, Bruce and Yang, Ziheng},
	journal = {Syst. Biol.},
	number = {1},
	pages = {17--30},
	title = {The influence of gene flow on Bayesian species tree estimation: A simulation study},
	volume = {63},
	year = {2014}}

@article{Zhu2021,
	author = {Zhu, Tianqi and Yang, Z.},
	doi = {10.1093/molbev/msab009},
	journal = {Mol. Biol. Evol.},
	pages = {3993---4009},
	title = {Complexity of the simplest species tree problem},
	volume = {39},
	year = {2021}}

@article{Mallet2007BMC,
	author = {Mallet, J. and Beltr{\'a}n, Margarita and Neukirchen, Walter and Linares, Mauricio},
	doi = {10.1186/1471-2148-7-28},
	journal = {BMC Evol. Biol.},
	number = {1},
	pages = {28},
	title = {Natural hybridization in heliconiine butterflies: the species boundary as a continuum},
	volume = {7},
	year = {2007}}

@article{Bull2006,
	author = {Bull, Vanessa and Beltr{\'a}n, Margarita and Jiggins, Chris D. and McMillan, W. Owen and Bermingham, Eldredge and Mallet, J.},
	doi = {10.1186/1741-7007-4-11},
	journal = {BMC Biol.},
	number = {1},
	pages = {11},
	title = {Polyphyly and gene flow between non-sibling \emph{{H}eliconius} species},
	volume = {4},
	year = {2006}}

@article{Beltran2002,
	author = {Beltr{\'a}n, Margarita and Jiggins, Chris D. and Bull, Vanessa and Linares, Mauricio and Mallet, J. and McMillan, W. Owen and Bermingham, Eldredge},
	doi = {10.1093/oxfordjournals.molbev.a004042},
	journal = {Mol. Biol. Evol.},
	number = {12},
	pages = {2176--2190},
	title = {Phylogenetic Discordance at the Species Boundary: Comparative Gene Genealogies Among Rapidly Radiating \emph{{H}eliconius} Butterflies},
	volume = {19},
	year = {2002}}

@article{Kronforst2006,
	author = {Kronforst, Marcus R. and Young, Laura G. and Blume, Lauren M. and Gilbert, Lawrence E.},
	doi = {10.1111/j.0014-3820.2006.tb01203.x},
	journal = {Evolution},
	number = {6},
	pages = {1254--1268},
	title = {Multilocus analyses of admixture and introgression among hybridizing \emph{{H}eliconius} butterflies},
	volume = {60},
	year = {2006}}

@article{Kronforst2013,
	author = {Marcus R. Kronforst and Matthew E.B. Hansen and Nicholas G. Crawford and Jason R. Gallant and Wei Zhang and Rob J. Kulathinal and Durrell D. Kapan and Sean P. Mullen},
	doi = {10.1016/j.celrep.2013.09.042},
	journal = {Cell Reports},
	number = {3},
	pages = {666--677},
	title = {Hybridization reveals the evolving genomic architecture of speciation},
	volume = {5},
	year = {2013}}

@article{Martin2015,
	author = {Martin, Simon H. and Eriksson, Anders and Kozak, Krzysztof M. and Manica, Andrea and Jiggins, Chris D.},
	doi = {10.1101/015800},
	journal = {bioRxiv},
	title = {Speciation in \textit{Heliconius} butterflies: Minimal contact followed by millions of generations of hybridisation},
	year = {2015}}

@article{Martin2017twisst,
	author = {Martin, Simon H. and Van Belleghem, Steven M.},
	doi = {10.1534/genetics.116.194720},
	journal = {Genetics},
	number = {1},
	pages = {429--438},
	title = {Exploring evolutionary relationships across the genome using topology weighting},
	volume = {206},
	year = {2017}}

@article{Naisbit2002,
	author = {Naisbit, Russell E. and Jiggins, Chris D. and Linares, Mauricio and Salazar, Camilo and Mallet, J.},
	journal = {Genetics},
	number = {4},
	pages = {1517--1526},
	publisher = {Genetics},
	title = {Hybrid sterility, {H}aldane's rule and speciation in \textit{Heliconius cydno} and \textit{H.~melpomene}},
	volume = {161},
	year = {2002}}

@article{Naisbit2001,
	author = {Naisbit, Russell E. and Jiggins, Chris D. and Mallet, J.},
	doi = {10.1098/rspb.2001.1753},
	journal = {Proc. R. Soc. Lond. B},
	number = {1478},
	pages = {1849--1854},
	title = {Disruptive sexual selection against hybrids contributes to speciation between \textit{Heliconius cydno} and \textit{Heliconius melpomene}},
	volume = {268},
	year = {2001}}
